# Supplementary material for: Discrimination of pancreato-biliary cancer and pancreatitis patients by non-invasive liquid biopsy
Source: Mol Cancer. 2024 Feb 2;23:28. doi: 10.1186/s12943-024-01943-x (PMC10836044; doi:10.1186/s12943-024-01943-x)
Supplement: Supplementary file 23 — Additional File 23: TCGA-GDC sample information [file 12943_2024_1943_MOESM23_ESM.tsv]

File ID	File Name	Data Category	Data Type	Project ID	Case ID	Sample ID	Sample Type		tumor_stage	ajcc_pathologic_t	primary_diagnosis	idx
7ef1bd8d-69a3-4932-9a21-75e3c04225a7	jhu-usc.edu_PAAD.HumanMethylation450.1.lvl-3.TCGA-FZ-5923-11A-01D-1744-05.gdc_hg38.txt	DNA Methylation	Methylation Beta Value	TCGA-PAAD	TCGA-FZ-5923	TCGA-FZ-5923-11A	Solid Tissue Normal		Normal	Normal	Normal	1
a8c6234d-4392-4bc6-badf-689b1e7a56c3	jhu-usc.edu_PAAD.HumanMethylation450.3.lvl-3.TCGA-HZ-8003-01A-21D-2202-05.gdc_hg38.txt	DNA Methylation	Methylation Beta Value	TCGA-PAAD	TCGA-HZ-8003	TCGA-HZ-8003-01A	Primary Tumor		stage iib	T3	Infiltrating duct carcinoma, NOS	2
504ec12f-c225-4600-b2c9-b5c810749d10	jhu-usc.edu_PAAD.HumanMethylation450.10.lvl-3.TCGA-3A-A9IR-01A-11D-A38H-05.gdc_hg38.txt	DNA Methylation	Methylation Beta Value	TCGA-PAAD	TCGA-3A-A9IR	TCGA-3A-A9IR-01A	Primary Tumor		stage ib	T2	Neuroendocrine carcinoma, NOS	3
0a9642fd-56b5-4791-ac21-b57b9d1737f5	jhu-usc.edu_PAAD.HumanMethylation450.6.lvl-3.TCGA-US-A77J-01A-11D-A32S-05.gdc_hg38.txt	DNA Methylation	Methylation Beta Value	TCGA-PAAD	TCGA-US-A77J	TCGA-US-A77J-01A	Primary Tumor		stage iib	T3	Infiltrating duct carcinoma, NOS	4
caa7f1f5-a60a-447d-901a-eceba71500ca	jhu-usc.edu_PAAD.HumanMethylation450.4.lvl-3.TCGA-HZ-8317-01A-11D-2399-05.gdc_hg38.txt	DNA Methylation	Methylation Beta Value	TCGA-PAAD	TCGA-HZ-8317	TCGA-HZ-8317-01A	Primary Tumor		stage iib	T3	Infiltrating duct carcinoma, NOS	5
6640f078-8bfb-41c5-8b8b-71ad0514ad19	jhu-usc.edu_PAAD.HumanMethylation450.10.lvl-3.TCGA-IB-AAUV-01A-11D-A38H-05.gdc_hg38.txt	DNA Methylation	Methylation Beta Value	TCGA-PAAD	TCGA-IB-AAUV	TCGA-IB-AAUV-01A	Primary Tumor		stage iib	T3	Infiltrating duct carcinoma, NOS	6
a9673c59-ff7c-420b-8b7b-576162663078	jhu-usc.edu_PAAD.HumanMethylation450.5.lvl-3.TCGA-HZ-A49H-01A-11D-A26Q-05.gdc_hg38.txt	DNA Methylation	Methylation Beta Value	TCGA-PAAD	TCGA-HZ-A49H	TCGA-HZ-A49H-01A	Primary Tumor		stage iib	T3	Infiltrating duct carcinoma, NOS	7
632a9901-7052-41f0-be7f-7c885719a7ab	jhu-usc.edu_PAAD.HumanMethylation450.2.lvl-3.TCGA-HZ-7926-01A-11D-2157-05.gdc_hg38.txt	DNA Methylation	Methylation Beta Value	TCGA-PAAD	TCGA-HZ-7926	TCGA-HZ-7926-01A	Primary Tumor		stage iib	T3	Infiltrating duct carcinoma, NOS	8
9ede15c1-e927-4cc6-b41f-4d3de7818e3b	jhu-usc.edu_PAAD.HumanMethylation450.6.lvl-3.TCGA-US-A77G-01A-11D-A32S-05.gdc_hg38.txt	DNA Methylation	Methylation Beta Value	TCGA-PAAD	TCGA-US-A77G	TCGA-US-A77G-01A	Primary Tumor		stage iib	T3	Infiltrating duct carcinoma, NOS	9
e0fafda8-d052-48e1-9684-174016f1a9d7	jhu-usc.edu_PAAD.HumanMethylation450.11.lvl-3.TCGA-3A-A9IH-01A-12D-A398-05.gdc_hg38.txt	DNA Methylation	Methylation Beta Value	TCGA-PAAD	TCGA-3A-A9IH	TCGA-3A-A9IH-01A	Primary Tumor		stage ia	T1	Infiltrating duct carcinoma, NOS	10
325a26fe-d454-495d-a2ef-4ea2fa7f6570	jhu-usc.edu_PAAD.HumanMethylation450.3.lvl-3.TCGA-HZ-8001-01A-11D-2202-05.gdc_hg38.txt	DNA Methylation	Methylation Beta Value	TCGA-PAAD	TCGA-HZ-8001	TCGA-HZ-8001-01A	Primary Tumor		stage iii	T4	Infiltrating duct carcinoma, NOS	11
3fa00c0f-f1bb-4036-bfbb-45a4ee5037f1	jhu-usc.edu_PAAD.HumanMethylation450.12.lvl-3.TCGA-XD-AAUG-01A-61D-A40Y-05.gdc_hg38.txt	DNA Methylation	Methylation Beta Value	TCGA-PAAD	TCGA-XD-AAUG	TCGA-XD-AAUG-01A	Primary Tumor		stage iv	T3	Infiltrating duct carcinoma, NOS	12
9e799062-2ae3-4aff-93fb-d26376c8a821	jhu-usc.edu_PAAD.HumanMethylation450.12.lvl-3.TCGA-Z5-AAPL-01A-12D-A40Y-05.gdc_hg38.txt	DNA Methylation	Methylation Beta Value	TCGA-PAAD	TCGA-Z5-AAPL	TCGA-Z5-AAPL-01A	Primary Tumor		stage iia	T3	Infiltrating duct carcinoma, NOS	13
1070f95e-d4fe-4139-ab1f-015000f10d67	jhu-usc.edu_PAAD.HumanMethylation450.7.lvl-3.TCGA-HZ-A77O-01A-11D-A33U-05.gdc_hg38.txt	DNA Methylation	Methylation Beta Value	TCGA-PAAD	TCGA-HZ-A77O	TCGA-HZ-A77O-01A	Primary Tumor		stage iib	T2	Infiltrating duct carcinoma, NOS	14
3063cc28-47b4-4bc7-ac84-6e5574b75551	jhu-usc.edu_PAAD.HumanMethylation450.9.lvl-3.TCGA-Q3-AA2A-01A-11D-A378-05.gdc_hg38.txt	DNA Methylation	Methylation Beta Value	TCGA-PAAD	TCGA-Q3-AA2A	TCGA-Q3-AA2A-01A	Primary Tumor		stage ib	T3	Infiltrating duct carcinoma, NOS	15
46ca360f-5d9b-4953-b940-8b3a3c4b5e16	jhu-usc.edu_PAAD.HumanMethylation450.12.lvl-3.TCGA-FB-AAPY-01A-11D-A40Y-05.gdc_hg38.txt	DNA Methylation	Methylation Beta Value	TCGA-PAAD	TCGA-FB-AAPY	TCGA-FB-AAPY-01A	Primary Tumor		stage iib	T2	Infiltrating duct carcinoma, NOS	16
c565cdb0-ee87-4f05-a335-5cfe273dc6e9	jhu-usc.edu_PAAD.HumanMethylation450.1.lvl-3.TCGA-FZ-5922-01A-11D-1744-05.gdc_hg38.txt	DNA Methylation	Methylation Beta Value	TCGA-PAAD	TCGA-FZ-5922	TCGA-FZ-5922-01A	Primary Tumor		stage iia	T3	Infiltrating duct carcinoma, NOS	17
2fce68e0-1b0a-419b-a244-44ecc95d1956	jhu-usc.edu_PAAD.HumanMethylation450.10.lvl-3.TCGA-IB-AAUO-01A-12D-A38H-05.gdc_hg38.txt	DNA Methylation	Methylation Beta Value	TCGA-PAAD	TCGA-IB-AAUO	TCGA-IB-AAUO-01A	Primary Tumor		stage iib	T3	Infiltrating duct carcinoma, NOS	18
99a8b066-6b21-4591-949a-0128cfc1ce26	jhu-usc.edu_PAAD.HumanMethylation450.1.lvl-3.TCGA-FZ-5924-01A-13D-1744-05.gdc_hg38.txt	DNA Methylation	Methylation Beta Value	TCGA-PAAD	TCGA-FZ-5924	TCGA-FZ-5924-01A	Primary Tumor		stage iia	T3	Infiltrating duct carcinoma, NOS	19
435b41f2-ff3d-4b8d-9c71-786742411fff	jhu-usc.edu_PAAD.HumanMethylation450.2.lvl-3.TCGA-F2-6879-01A-11D-2157-05.gdc_hg38.txt	DNA Methylation	Methylation Beta Value	TCGA-PAAD	TCGA-F2-6879	TCGA-F2-6879-01A	Primary Tumor		stage iib	T3	Adenocarcinoma, NOS	20
30a8aa2b-1099-4e6b-8966-c99865ff33b3	jhu-usc.edu_PAAD.HumanMethylation450.10.lvl-3.TCGA-3A-A9I5-01A-11D-A38H-05.gdc_hg38.txt	DNA Methylation	Methylation Beta Value	TCGA-PAAD	TCGA-3A-A9I5	TCGA-3A-A9I5-01A	Primary Tumor		not reported	--	Infiltrating duct carcinoma, NOS	21
59960507-3610-4b96-b960-1f4cfc9ed28f	jhu-usc.edu_PAAD.HumanMethylation450.5.lvl-3.TCGA-FB-A4P6-01A-12D-A26Q-05.gdc_hg38.txt	DNA Methylation	Methylation Beta Value	TCGA-PAAD	TCGA-FB-A4P6	TCGA-FB-A4P6-01A	Primary Tumor		stage iib	T3	Infiltrating duct carcinoma, NOS	22
f8eeba2a-213b-4709-a677-2a704b9844cf	jhu-usc.edu_PAAD.HumanMethylation450.7.lvl-3.TCGA-HV-A7OP-01A-11D-A33U-05.gdc_hg38.txt	DNA Methylation	Methylation Beta Value	TCGA-PAAD	TCGA-HV-A7OP	TCGA-HV-A7OP-01A	Primary Tumor		stage iib	T3	Infiltrating duct carcinoma, NOS	23
f04377aa-ce41-4da1-87ea-098c209f6faa	jhu-usc.edu_PAAD.HumanMethylation450.12.lvl-3.TCGA-IB-AAUQ-01A-22D-A40Y-05.gdc_hg38.txt	DNA Methylation	Methylation Beta Value	TCGA-PAAD	TCGA-IB-AAUQ	TCGA-IB-AAUQ-01A	Primary Tumor		stage iib	T3	Infiltrating duct carcinoma, NOS	24
f7236829-2dc3-4887-93e0-ecae35044102	jhu-usc.edu_PAAD.HumanMethylation450.12.lvl-3.TCGA-3A-A9IZ-01A-12D-A40Y-05.gdc_hg38.txt	DNA Methylation	Methylation Beta Value	TCGA-PAAD	TCGA-3A-A9IZ	TCGA-3A-A9IZ-01A	Primary Tumor		stage iib	T3	Infiltrating duct carcinoma, NOS	25
99e41bf0-b1e9-4fd5-91e6-36275f22a32d	jhu-usc.edu_PAAD.HumanMethylation450.12.lvl-3.TCGA-2J-AAB9-01A-11D-A40Y-05.gdc_hg38.txt	DNA Methylation	Methylation Beta Value	TCGA-PAAD	TCGA-2J-AAB9	TCGA-2J-AAB9-01A	Primary Tumor		stage iib	T3	Infiltrating duct carcinoma, NOS	26
dd8bdd9f-50cd-4e5a-ac36-80557e600f89	jhu-usc.edu_PAAD.HumanMethylation450.2.lvl-3.TCGA-F2-6880-01A-11D-2157-05.gdc_hg38.txt	DNA Methylation	Methylation Beta Value	TCGA-PAAD	TCGA-F2-6880	TCGA-F2-6880-01A	Primary Tumor		stage iib	T3	Adenocarcinoma, NOS	27
49fe7cbc-5a7f-4a15-bb8a-a961c92db30d	jhu-usc.edu_PAAD.HumanMethylation450.11.lvl-3.TCGA-RL-AAAS-01A-32D-A398-05.gdc_hg38.txt	DNA Methylation	Methylation Beta Value	TCGA-PAAD	TCGA-RL-AAAS	TCGA-RL-AAAS-01A	Primary Tumor		stage ib	T2	Infiltrating duct carcinoma, NOS	28
6a053fe6-bbbc-4cdb-b0aa-6cc64a3a28db	jhu-usc.edu_PAAD.HumanMethylation450.12.lvl-3.TCGA-2J-AABO-01A-21D-A40Y-05.gdc_hg38.txt	DNA Methylation	Methylation Beta Value	TCGA-PAAD	TCGA-2J-AABO	TCGA-2J-AABO-01A	Primary Tumor		stage iib	T3	Infiltrating duct carcinoma, NOS	29
bc9a5469-ca7c-475c-b637-6f251fe85b57	jhu-usc.edu_PAAD.HumanMethylation450.12.lvl-3.TCGA-XD-AAUH-01A-42D-A40Y-05.gdc_hg38.txt	DNA Methylation	Methylation Beta Value	TCGA-PAAD	TCGA-XD-AAUH	TCGA-XD-AAUH-01A	Primary Tumor		stage iib	T3	Infiltrating duct carcinoma, NOS	30
e92d409c-2c4c-4afd-a273-476764a1106f	jhu-usc.edu_PAAD.HumanMethylation450.5.lvl-3.TCGA-H6-A45N-01A-11D-A26Q-05.gdc_hg38.txt	DNA Methylation	Methylation Beta Value	TCGA-PAAD	TCGA-H6-A45N	TCGA-H6-A45N-01A	Primary Tumor		stage iib	T3	Adenocarcinoma, NOS	31
391226f9-599a-4906-9e6d-9efb214a3253	jhu-usc.edu_PAAD.HumanMethylation450.2.lvl-3.TCGA-IB-7644-01A-11D-2157-05.gdc_hg38.txt	DNA Methylation	Methylation Beta Value	TCGA-PAAD	TCGA-IB-7644	TCGA-IB-7644-01A	Primary Tumor		stage iv	T3	Infiltrating duct carcinoma, NOS	32
6643403c-b85e-4836-9514-770b94d8317e	jhu-usc.edu_PAAD.HumanMethylation450.12.lvl-3.TCGA-FB-AAQ0-01A-31D-A40Y-05.gdc_hg38.txt	DNA Methylation	Methylation Beta Value	TCGA-PAAD	TCGA-FB-AAQ0	TCGA-FB-AAQ0-01A	Primary Tumor		stage iia	T3	Infiltrating duct carcinoma, NOS	33
3765084b-74e0-4a29-b990-79322c82b440	jhu-usc.edu_PAAD.HumanMethylation450.9.lvl-3.TCGA-IB-AAUM-01A-11D-A378-05.gdc_hg38.txt	DNA Methylation	Methylation Beta Value	TCGA-PAAD	TCGA-IB-AAUM	TCGA-IB-AAUM-01A	Primary Tumor		stage iib	T2	Infiltrating duct carcinoma, NOS	34
118e0a49-311c-477d-8fff-0824049539ed	jhu-usc.edu_PAAD.HumanMethylation450.12.lvl-3.TCGA-HZ-A9TJ-01A-11D-A40Y-05.gdc_hg38.txt	DNA Methylation	Methylation Beta Value	TCGA-PAAD	TCGA-HZ-A9TJ	TCGA-HZ-A9TJ-01A	Primary Tumor		stage iv	T3	Adenocarcinoma, NOS	35
37421c6e-1e00-4158-b46b-2f47d5d58c83	jhu-usc.edu_PAAD.HumanMethylation450.4.lvl-3.TCGA-H6-8124-01A-11D-2399-05.gdc_hg38.txt	DNA Methylation	Methylation Beta Value	TCGA-PAAD	TCGA-H6-8124	TCGA-H6-8124-01A	Primary Tumor		stage iib	T3	Adenocarcinoma, NOS	36
0230071d-f4b1-4362-905d-469bcba2a68a	jhu-usc.edu_PAAD.HumanMethylation450.10.lvl-3.TCGA-IB-AAUR-01A-21D-A38H-05.gdc_hg38.txt	DNA Methylation	Methylation Beta Value	TCGA-PAAD	TCGA-IB-AAUR	TCGA-IB-AAUR-01A	Primary Tumor		stage iib	T3	Infiltrating duct carcinoma, NOS	37
799c4d01-d3d5-4bb8-95a8-5cd9fc5083cf	jhu-usc.edu_PAAD.HumanMethylation450.6.lvl-3.TCGA-US-A774-01A-21D-A32S-05.gdc_hg38.txt	DNA Methylation	Methylation Beta Value	TCGA-PAAD	TCGA-US-A774	TCGA-US-A774-01A	Primary Tumor		stage iib	T3	Infiltrating duct carcinoma, NOS	38
2953f118-3cf1-43b2-b830-5ab50725b825	jhu-usc.edu_PAAD.HumanMethylation450.12.lvl-3.TCGA-HV-AA8V-01A-11D-A40Y-05.gdc_hg38.txt	DNA Methylation	Methylation Beta Value	TCGA-PAAD	TCGA-HV-AA8V	TCGA-HV-AA8V-01A	Primary Tumor		stage iib	T3	Infiltrating duct carcinoma, NOS	39
3b88d966-e962-4a51-9116-e7619341e94e	jhu-usc.edu_PAAD.HumanMethylation450.6.lvl-3.TCGA-H8-A6C1-01A-11D-A32S-05.gdc_hg38.txt	DNA Methylation	Methylation Beta Value	TCGA-PAAD	TCGA-H8-A6C1	TCGA-H8-A6C1-01A	Primary Tumor		stage iia	T3	Adenocarcinoma, NOS	40
29b75b7c-dfb7-4878-bf6a-73f1e6b8a9a4	jhu-usc.edu_PAAD.HumanMethylation450.12.lvl-3.TCGA-2J-AABR-01A-11D-A40Y-05.gdc_hg38.txt	DNA Methylation	Methylation Beta Value	TCGA-PAAD	TCGA-2J-AABR	TCGA-2J-AABR-01A	Primary Tumor		stage iia	T3	Infiltrating duct carcinoma, NOS	41
241848df-8564-4787-91a7-a053cc67cb71	jhu-usc.edu_PAAD.HumanMethylation450.7.lvl-3.TCGA-IB-A6UG-01A-32D-A33U-05.gdc_hg38.txt	DNA Methylation	Methylation Beta Value	TCGA-PAAD	TCGA-IB-A6UG	TCGA-IB-A6UG-01A	Primary Tumor		stage iib	T3	Infiltrating duct carcinoma, NOS	42
d9cbd015-ef69-44ea-bf6b-a2a487734d71	jhu-usc.edu_PAAD.HumanMethylation450.8.lvl-3.TCGA-LB-A8F3-01A-11D-A368-05.gdc_hg38.txt	DNA Methylation	Methylation Beta Value	TCGA-PAAD	TCGA-LB-A8F3	TCGA-LB-A8F3-01A	Primary Tumor		stage iia	T3	Infiltrating duct carcinoma, NOS	43
287db89e-5c7b-4ae5-9ea3-a22d8e0242d4	jhu-usc.edu_PAAD.HumanMethylation450.4.lvl-3.TCGA-HZ-8636-01A-21D-2399-05.gdc_hg38.txt	DNA Methylation	Methylation Beta Value	TCGA-PAAD	TCGA-HZ-8636	TCGA-HZ-8636-01A	Primary Tumor		stage iv	T3	Infiltrating duct carcinoma, NOS	44
09dd9701-2fdc-41b4-8a8a-4ee5eaf6aec2	jhu-usc.edu_PAAD.HumanMethylation450.3.lvl-3.TCGA-HZ-8005-01A-11D-2202-05.gdc_hg38.txt	DNA Methylation	Methylation Beta Value	TCGA-PAAD	TCGA-HZ-8005	TCGA-HZ-8005-01A	Primary Tumor		stage iib	T3	Infiltrating duct carcinoma, NOS	45
7ff2234d-16ae-448f-9010-13c011d17e06	jhu-usc.edu_PAAD.HumanMethylation450.11.lvl-3.TCGA-2L-AAQM-01A-11D-A398-05.gdc_hg38.txt	DNA Methylation	Methylation Beta Value	TCGA-PAAD	TCGA-2L-AAQM	TCGA-2L-AAQM-01A	Primary Tumor		stage iib	T3	Neuroendocrine carcinoma, NOS	46
85108e9a-dd88-4385-a9b6-886de460d9db	jhu-usc.edu_PAAD.HumanMethylation450.8.lvl-3.TCGA-YB-A89D-01A-12D-A368-05.gdc_hg38.txt	DNA Methylation	Methylation Beta Value	TCGA-PAAD	TCGA-YB-A89D	TCGA-YB-A89D-01A	Primary Tumor		stage iib	T3	Infiltrating duct carcinoma, NOS	47
348b616c-292b-44bd-8000-d20222b03100	jhu-usc.edu_PAAD.HumanMethylation450.7.lvl-3.TCGA-IB-A6UF-01A-23D-A33U-05.gdc_hg38.txt	DNA Methylation	Methylation Beta Value	TCGA-PAAD	TCGA-IB-A6UF	TCGA-IB-A6UF-01A	Primary Tumor		stage iib	T3	Infiltrating duct carcinoma, NOS	48
4325554f-16c8-4984-8560-d6f7c0b1f1f1	jhu-usc.edu_PAAD.HumanMethylation450.7.lvl-3.TCGA-HZ-A77P-01A-11D-A33U-05.gdc_hg38.txt	DNA Methylation	Methylation Beta Value	TCGA-PAAD	TCGA-HZ-A77P	TCGA-HZ-A77P-01A	Primary Tumor		stage iib	T3	Adenocarcinoma, NOS	49
79884874-0e9d-43a5-a273-ccc499288e3c	jhu-usc.edu_PAAD.HumanMethylation450.12.lvl-3.TCGA-FB-AAPP-01A-12D-A40Y-05.gdc_hg38.txt	DNA Methylation	Methylation Beta Value	TCGA-PAAD	TCGA-FB-AAPP	TCGA-FB-AAPP-01A	Primary Tumor		stage iib	T3	Infiltrating duct carcinoma, NOS	50
4118b105-7c19-4191-8b86-a1d905309cc5	jhu-usc.edu_PAAD.HumanMethylation450.10.lvl-3.TCGA-3A-A9I7-01A-21D-A38H-05.gdc_hg38.txt	DNA Methylation	Methylation Beta Value	TCGA-PAAD	TCGA-3A-A9I7	TCGA-3A-A9I7-01A	Primary Tumor		stage iib	T3	Infiltrating duct carcinoma, NOS	51
0548ba53-90fc-4969-9f9f-434f8fe3f23f	jhu-usc.edu_PAAD.HumanMethylation450.5.lvl-3.TCGA-HV-A5A3-11A-11D-A26Q-05.gdc_hg38.txt	DNA Methylation	Methylation Beta Value	TCGA-PAAD	TCGA-HV-A5A3	TCGA-HV-A5A3-11A	Solid Tissue Normal		Normal	Normal	Normal	52
25220331-2ffe-4cd7-b58a-cfa8593345b1	jhu-usc.edu_PAAD.HumanMethylation450.10.lvl-3.TCGA-F2-A7TX-01A-33D-A38H-05.gdc_hg38.txt	DNA Methylation	Methylation Beta Value	TCGA-PAAD	TCGA-F2-A7TX	TCGA-F2-A7TX-01A	Primary Tumor		stage iib	T3	Infiltrating duct carcinoma, NOS	53
af546a23-b94f-4240-ab3a-7be9e1419511	jhu-usc.edu_PAAD.HumanMethylation450.7.lvl-3.TCGA-FB-A7DR-01A-21D-A33U-05.gdc_hg38.txt	DNA Methylation	Methylation Beta Value	TCGA-PAAD	TCGA-FB-A7DR	TCGA-FB-A7DR-01A	Primary Tumor		stage iia	T3	Mucinous adenocarcinoma	54
706582d4-d9e4-4786-afda-eceb74bab373	jhu-usc.edu_PAAD.HumanMethylation450.8.lvl-3.TCGA-L1-A7W4-01A-12D-A368-05.gdc_hg38.txt	DNA Methylation	Methylation Beta Value	TCGA-PAAD	TCGA-L1-A7W4	TCGA-L1-A7W4-01A	Primary Tumor		stage iib	T3	Infiltrating duct carcinoma, NOS	55
54be7f24-4dea-40cd-b791-0f766786cfe2	jhu-usc.edu_PAAD.HumanMethylation450.1.lvl-3.TCGA-FZ-5924-11A-01D-1744-05.gdc_hg38.txt	DNA Methylation	Methylation Beta Value	TCGA-PAAD	TCGA-FZ-5924	TCGA-FZ-5924-11A	Solid Tissue Normal		Normal	Normal	Normal	56
1e1f5862-9794-4210-9a6c-f22982947ea6	jhu-usc.edu_PAAD.HumanMethylation450.5.lvl-3.TCGA-H6-A45N-11A-12D-A26Q-05.gdc_hg38.txt	DNA Methylation	Methylation Beta Value	TCGA-PAAD	TCGA-H6-A45N	TCGA-H6-A45N-11A	Solid Tissue Normal		Normal	Normal	Normal	57
83542da1-c984-42ee-8559-39dd272052ca	jhu-usc.edu_PAAD.HumanMethylation450.12.lvl-3.TCGA-2J-AABV-01A-12D-A40Y-05.gdc_hg38.txt	DNA Methylation	Methylation Beta Value	TCGA-PAAD	TCGA-2J-AABV	TCGA-2J-AABV-01A	Primary Tumor		stage iib	T3	Infiltrating duct carcinoma, NOS	58
2b439f2a-7afc-43fa-b26a-effbe18dbf49	jhu-usc.edu_PAAD.HumanMethylation450.12.lvl-3.TCGA-2J-AAB1-01A-11D-A40Y-05.gdc_hg38.txt	DNA Methylation	Methylation Beta Value	TCGA-PAAD	TCGA-2J-AAB1	TCGA-2J-AAB1-01A	Primary Tumor		stage iib	T3	Mucinous adenocarcinoma	59
95b4d428-0e72-4444-9618-f765f182bfdb	jhu-usc.edu_PAAD.HumanMethylation450.12.lvl-3.TCGA-2J-AABT-01A-11D-A40Y-05.gdc_hg38.txt	DNA Methylation	Methylation Beta Value	TCGA-PAAD	TCGA-2J-AABT	TCGA-2J-AABT-01A	Primary Tumor		stage iib	T3	Infiltrating duct carcinoma, NOS	60
9ffcdaec-ebac-4ae0-8736-5a3e0454367a	jhu-usc.edu_PAAD.HumanMethylation450.12.lvl-3.TCGA-2J-AABA-01A-21D-A40Y-05.gdc_hg38.txt	DNA Methylation	Methylation Beta Value	TCGA-PAAD	TCGA-2J-AABA	TCGA-2J-AABA-01A	Primary Tumor		stage iib	T3	Infiltrating duct carcinoma, NOS	61
394446b5-31fb-4458-9e6b-26dc79404bce	jhu-usc.edu_PAAD.HumanMethylation450.2.lvl-3.TCGA-IB-7885-01A-11D-2157-05.gdc_hg38.txt	DNA Methylation	Methylation Beta Value	TCGA-PAAD	TCGA-IB-7885	TCGA-IB-7885-01A	Primary Tumor		stage iib	T3	Infiltrating duct carcinoma, NOS	62
4bbc5378-73a9-433e-afbb-601388a40d19	jhu-usc.edu_PAAD.HumanMethylation450.4.lvl-3.TCGA-HZ-8519-01A-11D-2399-05.gdc_hg38.txt	DNA Methylation	Methylation Beta Value	TCGA-PAAD	TCGA-HZ-8519	TCGA-HZ-8519-01A	Primary Tumor		stage ia	T1	Adenocarcinoma, NOS	63
3288af19-443c-4d48-a4b6-0f29d59a8507	jhu-usc.edu_PAAD.HumanMethylation450.12.lvl-3.TCGA-FB-AAPZ-01A-11D-A40Y-05.gdc_hg38.txt	DNA Methylation	Methylation Beta Value	TCGA-PAAD	TCGA-FB-AAPZ	TCGA-FB-AAPZ-01A	Primary Tumor		stage iib	T2	Infiltrating duct carcinoma, NOS	64
ac0f0a57-7056-4b60-b42e-2c10a9538533	jhu-usc.edu_PAAD.HumanMethylation450.1.lvl-3.TCGA-FZ-5922-11A-01D-1744-05.gdc_hg38.txt	DNA Methylation	Methylation Beta Value	TCGA-PAAD	TCGA-FZ-5922	TCGA-FZ-5922-11A	Solid Tissue Normal		Normal	Normal	Normal	65
32e4637e-f1b5-4859-a891-b9e9581bd094	jhu-usc.edu_PAAD.HumanMethylation450.11.lvl-3.TCGA-3A-A9IS-01A-21D-A398-05.gdc_hg38.txt	DNA Methylation	Methylation Beta Value	TCGA-PAAD	TCGA-3A-A9IS	TCGA-3A-A9IS-01A	Primary Tumor		stage ib	T2	Neuroendocrine carcinoma, NOS	66
c7d61317-5118-4e1c-9575-e4addb200e35	jhu-usc.edu_PAAD.HumanMethylation450.2.lvl-3.TCGA-IB-7649-01A-11D-2157-05.gdc_hg38.txt	DNA Methylation	Methylation Beta Value	TCGA-PAAD	TCGA-IB-7649	TCGA-IB-7649-01A	Primary Tumor		stage iib	T3	Infiltrating duct carcinoma, NOS	67
206fa840-8b80-462f-b347-70d2b5ec308f	jhu-usc.edu_PAAD.HumanMethylation450.1.lvl-3.TCGA-FZ-5923-01A-12D-1744-05.gdc_hg38.txt	DNA Methylation	Methylation Beta Value	TCGA-PAAD	TCGA-FZ-5923	TCGA-FZ-5923-01A	Primary Tumor		stage iv	T4	Infiltrating duct carcinoma, NOS	68
6c31e344-e19a-4f57-976d-64f793d89db2	jhu-usc.edu_PAAD.HumanMethylation450.12.lvl-3.TCGA-2J-AAB6-01A-11D-A40Y-05.gdc_hg38.txt	DNA Methylation	Methylation Beta Value	TCGA-PAAD	TCGA-2J-AAB6	TCGA-2J-AAB6-01A	Primary Tumor		stage iia	T3	Infiltrating duct carcinoma, NOS	69
79862340-23c6-423e-a755-b97fa903a5a5	jhu-usc.edu_PAAD.HumanMethylation450.7.lvl-3.TCGA-RB-A7B8-01A-12D-A33U-05.gdc_hg38.txt	DNA Methylation	Methylation Beta Value	TCGA-PAAD	TCGA-RB-A7B8	TCGA-RB-A7B8-01A	Primary Tumor		stage iib	T3	Adenocarcinoma with mixed subtypes	70
5d84b48a-6f3b-4bfc-8794-1b3da3eb27cd	jhu-usc.edu_PAAD.HumanMethylation450.6.lvl-3.TCGA-FB-A5VM-01A-11D-A32S-05.gdc_hg38.txt	DNA Methylation	Methylation Beta Value	TCGA-PAAD	TCGA-FB-A5VM	TCGA-FB-A5VM-01A	Primary Tumor		stage ib	T2	Infiltrating duct carcinoma, NOS	71
2a1559b2-9346-4bfe-b127-82c795d8bde0	jhu-usc.edu_PAAD.HumanMethylation450.4.lvl-3.TCGA-H6-8124-11A-01D-2399-05.gdc_hg38.txt	DNA Methylation	Methylation Beta Value	TCGA-PAAD	TCGA-H6-8124	TCGA-H6-8124-11A	Solid Tissue Normal		Normal	Normal	Normal	72
da90f86c-7190-4b07-8567-c04c81f7500b	jhu-usc.edu_PAAD.HumanMethylation450.12.lvl-3.TCGA-2J-AABP-01A-11D-A40Y-05.gdc_hg38.txt	DNA Methylation	Methylation Beta Value	TCGA-PAAD	TCGA-2J-AABP	TCGA-2J-AABP-01A	Primary Tumor		stage iib	T3	Carcinoma, undifferentiated, NOS	73
7fe88009-b94f-4e71-a079-4566f3c1b0a4	jhu-usc.edu_PAAD.HumanMethylation450.7.lvl-3.TCGA-LB-A7SX-01A-11D-A33U-05.gdc_hg38.txt	DNA Methylation	Methylation Beta Value	TCGA-PAAD	TCGA-LB-A7SX	TCGA-LB-A7SX-01A	Primary Tumor		stage iib	T3	Infiltrating duct carcinoma, NOS	74
625d5088-cc67-4a03-91e4-09068b7c52ab	jhu-usc.edu_PAAD.HumanMethylation450.2.lvl-3.TCGA-IB-7889-01A-11D-2157-05.gdc_hg38.txt	DNA Methylation	Methylation Beta Value	TCGA-PAAD	TCGA-IB-7889	TCGA-IB-7889-01A	Primary Tumor		stage iib	T3	Infiltrating duct carcinoma, NOS	75
160177c1-9cbc-4272-8bf2-88e639d04a86	jhu-usc.edu_PAAD.HumanMethylation450.12.lvl-3.TCGA-2J-AABU-01A-11D-A40Y-05.gdc_hg38.txt	DNA Methylation	Methylation Beta Value	TCGA-PAAD	TCGA-2J-AABU	TCGA-2J-AABU-01A	Primary Tumor		stage iib	T3	Infiltrating duct carcinoma, NOS	76
c4ba5f63-407b-4f30-b1a7-bbab89b32e2d	jhu-usc.edu_PAAD.HumanMethylation450.11.lvl-3.TCGA-LB-A9Q5-01A-11D-A398-05.gdc_hg38.txt	DNA Methylation	Methylation Beta Value	TCGA-PAAD	TCGA-LB-A9Q5	TCGA-LB-A9Q5-01A	Primary Tumor		stage iib	T3	Infiltrating duct carcinoma, NOS	77
89e57ee5-f82c-4edf-b1c1-cc6261227625	jhu-usc.edu_PAAD.HumanMethylation450.1.lvl-3.TCGA-FZ-5926-01A-11D-1744-05.gdc_hg38.txt	DNA Methylation	Methylation Beta Value	TCGA-PAAD	TCGA-FZ-5926	TCGA-FZ-5926-01A	Primary Tumor		stage iii	T3	Infiltrating duct carcinoma, NOS	78
a42213f9-0c31-4055-a102-410f66583b7c	jhu-usc.edu_PAAD.HumanMethylation450.12.lvl-3.TCGA-FB-AAQ2-01A-31D-A40Y-05.gdc_hg38.txt	DNA Methylation	Methylation Beta Value	TCGA-PAAD	TCGA-FB-AAQ2	TCGA-FB-AAQ2-01A	Primary Tumor		stage iib	T3	Infiltrating duct carcinoma, NOS	79
eacbab69-0971-4198-83df-f3ca616a1b57	jhu-usc.edu_PAAD.HumanMethylation450.2.lvl-3.TCGA-HZ-7918-01A-11D-2157-05.gdc_hg38.txt	DNA Methylation	Methylation Beta Value	TCGA-PAAD	TCGA-HZ-7918	TCGA-HZ-7918-01A	Primary Tumor		stage iib	T3	Infiltrating duct carcinoma, NOS	80
114f977b-ac06-4a2f-9cc9-348583fc7a4f	jhu-usc.edu_PAAD.HumanMethylation450.10.lvl-3.TCGA-2L-AAQA-01A-21D-A38H-05.gdc_hg38.txt	DNA Methylation	Methylation Beta Value	TCGA-PAAD	TCGA-2L-AAQA	TCGA-2L-AAQA-01A	Primary Tumor		stage iib	T3	Infiltrating duct carcinoma, NOS	81
0669ba64-0e7c-4c89-a835-64349a8fa275	jhu-usc.edu_PAAD.HumanMethylation450.9.lvl-3.TCGA-F2-A8YN-01A-11D-A378-05.gdc_hg38.txt	DNA Methylation	Methylation Beta Value	TCGA-PAAD	TCGA-F2-A8YN	TCGA-F2-A8YN-01A	Primary Tumor		stage iia	T3	Infiltrating duct carcinoma, NOS	82
89387b5e-4542-49ae-9a01-1446e1220f76	jhu-usc.edu_PAAD.HumanMethylation450.10.lvl-3.TCGA-IB-AAUN-01A-12D-A38H-05.gdc_hg38.txt	DNA Methylation	Methylation Beta Value	TCGA-PAAD	TCGA-IB-AAUN	TCGA-IB-AAUN-01A	Primary Tumor		stage ib	T2	Infiltrating duct carcinoma, NOS	83
d685469d-2e49-42b6-b293-9c349774a22d	jhu-usc.edu_PAAD.HumanMethylation450.12.lvl-3.TCGA-2J-AABK-01A-31D-A40Y-05.gdc_hg38.txt	DNA Methylation	Methylation Beta Value	TCGA-PAAD	TCGA-2J-AABK	TCGA-2J-AABK-01A	Primary Tumor		stage iib	T3	Infiltrating duct carcinoma, NOS	84
338e37bf-4041-4401-9eff-e443e222dd8e	jhu-usc.edu_PAAD.HumanMethylation450.10.lvl-3.TCGA-3A-A9I9-01A-11D-A38H-05.gdc_hg38.txt	DNA Methylation	Methylation Beta Value	TCGA-PAAD	TCGA-3A-A9I9	TCGA-3A-A9I9-01A	Primary Tumor		stage iia	T3	Infiltrating duct carcinoma, NOS	85
5421fcef-6113-4dab-ab79-27ff65d92521	jhu-usc.edu_PAAD.HumanMethylation450.8.lvl-3.TCGA-YY-A8LH-01A-11D-A368-05.gdc_hg38.txt	DNA Methylation	Methylation Beta Value	TCGA-PAAD	TCGA-YY-A8LH	TCGA-YY-A8LH-01A	Primary Tumor		stage iib	T3	Infiltrating duct carcinoma, NOS	86
3cb2833b-51b5-441e-a2c5-17e840c1799f	jhu-usc.edu_PAAD.HumanMethylation450.11.lvl-3.TCGA-3A-A9IJ-01A-11D-A398-05.gdc_hg38.txt	DNA Methylation	Methylation Beta Value	TCGA-PAAD	TCGA-3A-A9IJ	TCGA-3A-A9IJ-01A	Primary Tumor		stage ib	T2	Neuroendocrine carcinoma, NOS	87
4319933d-39d4-4155-9d5e-58906213ac6a	jhu-usc.edu_PAAD.HumanMethylation450.12.lvl-3.TCGA-2J-AABF-01A-31D-A40Y-05.gdc_hg38.txt	DNA Methylation	Methylation Beta Value	TCGA-PAAD	TCGA-2J-AABF	TCGA-2J-AABF-01A	Primary Tumor		stage iib	T3	Infiltrating duct carcinoma, NOS	88
a9fc72fb-54ca-43ea-9d71-6065d8d77378	jhu-usc.edu_PAAD.HumanMethylation450.5.lvl-3.TCGA-M8-A5N4-01A-11D-A26Q-05.gdc_hg38.txt	DNA Methylation	Methylation Beta Value	TCGA-PAAD	TCGA-M8-A5N4	TCGA-M8-A5N4-01A	Primary Tumor		stage iia	T3	Infiltrating duct carcinoma, NOS	89
a19ad338-d564-41c9-8f01-02eb5b2ca2eb	jhu-usc.edu_PAAD.HumanMethylation450.12.lvl-3.TCGA-XD-AAUI-01A-42D-A40Y-05.gdc_hg38.txt	DNA Methylation	Methylation Beta Value	TCGA-PAAD	TCGA-XD-AAUI	TCGA-XD-AAUI-01A	Primary Tumor		stage iib	T3	Infiltrating duct carcinoma, NOS	90
48a4cb4a-a92a-42ed-8659-22f14dffc71c	jhu-usc.edu_PAAD.HumanMethylation450.2.lvl-3.TCGA-IB-7651-01A-11D-2157-05.gdc_hg38.txt	DNA Methylation	Methylation Beta Value	TCGA-PAAD	TCGA-IB-7651	TCGA-IB-7651-01A	Primary Tumor		stage iib	T3	Infiltrating duct carcinoma, NOS	91
73bdd114-d899-4127-82d7-d680f4ca3110	jhu-usc.edu_PAAD.HumanMethylation450.10.lvl-3.TCGA-2L-AAQL-01A-11D-A38H-05.gdc_hg38.txt	DNA Methylation	Methylation Beta Value	TCGA-PAAD	TCGA-2L-AAQL	TCGA-2L-AAQL-01A	Primary Tumor		stage iib	T3	Infiltrating duct carcinoma, NOS	92
d77d15a7-f441-4c66-8e98-8c64ee98f311	jhu-usc.edu_PAAD.HumanMethylation450.5.lvl-3.TCGA-HZ-A4BK-01A-11D-A26Q-05.gdc_hg38.txt	DNA Methylation	Methylation Beta Value	TCGA-PAAD	TCGA-HZ-A4BK	TCGA-HZ-A4BK-01A	Primary Tumor		stage iib	T3	Adenocarcinoma, NOS	93
925842e6-9a32-497d-8e28-e9a25a757988	jhu-usc.edu_PAAD.HumanMethylation450.11.lvl-3.TCGA-3A-A9IN-01A-11D-A398-05.gdc_hg38.txt	DNA Methylation	Methylation Beta Value	TCGA-PAAD	TCGA-3A-A9IN	TCGA-3A-A9IN-01A	Primary Tumor		stage ib	T2	Neuroendocrine carcinoma, NOS	94
99f0a08f-4f5f-4537-af32-1463658aaaa5	jhu-usc.edu_PAAD.HumanMethylation450.1.lvl-3.TCGA-FZ-5920-01A-11D-1744-05.gdc_hg38.txt	DNA Methylation	Methylation Beta Value	TCGA-PAAD	TCGA-FZ-5920	TCGA-FZ-5920-01A	Primary Tumor		stage iib	T3	Infiltrating duct carcinoma, NOS	95
12cecb6b-0122-4d64-a818-d8cfe3c273d4	jhu-usc.edu_PAAD.HumanMethylation450.12.lvl-3.TCGA-FB-AAPQ-01A-11D-A40Y-05.gdc_hg38.txt	DNA Methylation	Methylation Beta Value	TCGA-PAAD	TCGA-FB-AAPQ	TCGA-FB-AAPQ-01A	Primary Tumor		stage iib	T3	Infiltrating duct carcinoma, NOS	96
81d02601-badd-4617-a21d-7b8d0f2da673	jhu-usc.edu_PAAD.HumanMethylation450.12.lvl-3.TCGA-3A-A9IX-01A-11D-A40Y-05.gdc_hg38.txt	DNA Methylation	Methylation Beta Value	TCGA-PAAD	TCGA-3A-A9IX	TCGA-3A-A9IX-01A	Primary Tumor		stage ia	T1	Infiltrating duct carcinoma, NOS	97
416ac908-cc6a-47d6-844e-3b493b1d00e5	jhu-usc.edu_PAAD.HumanMethylation450.9.lvl-3.TCGA-S4-A8RO-01A-12D-A378-05.gdc_hg38.txt	DNA Methylation	Methylation Beta Value	TCGA-PAAD	TCGA-S4-A8RO	TCGA-S4-A8RO-01A	Primary Tumor		stage iib	T3	Infiltrating duct carcinoma, NOS	98
a42eabbd-fc25-49d1-aaeb-b12b21fe677a	jhu-usc.edu_PAAD.HumanMethylation450.5.lvl-3.TCGA-F2-A44H-01A-11D-A26Q-05.gdc_hg38.txt	DNA Methylation	Methylation Beta Value	TCGA-PAAD	TCGA-F2-A44H	TCGA-F2-A44H-01A	Primary Tumor		stage iia	T3	Adenocarcinoma, NOS	99
4474421d-8416-4ea5-b22d-5e7ee94c1cb1	jhu-usc.edu_PAAD.HumanMethylation450.10.lvl-3.TCGA-3E-AAAZ-01A-11D-A38H-05.gdc_hg38.txt	DNA Methylation	Methylation Beta Value	TCGA-PAAD	TCGA-3E-AAAZ	TCGA-3E-AAAZ-01A	Primary Tumor		stage iia	T3	Infiltrating duct carcinoma, NOS	100
3a56ed0f-62e1-42a8-bb32-f3601b2f6296	jhu-usc.edu_PAAD.HumanMethylation450.12.lvl-3.TCGA-3A-A9J0-01A-11D-A40Y-05.gdc_hg38.txt	DNA Methylation	Methylation Beta Value	TCGA-PAAD	TCGA-3A-A9J0	TCGA-3A-A9J0-01A	Primary Tumor		stage iib	T3	Infiltrating duct carcinoma, NOS	101
6b979e9b-0c20-4acf-bfcd-859d11502e68	jhu-usc.edu_PAAD.HumanMethylation450.8.lvl-3.TCGA-IB-A7M4-01A-11D-A368-05.gdc_hg38.txt	DNA Methylation	Methylation Beta Value	TCGA-PAAD	TCGA-IB-A7M4	TCGA-IB-A7M4-01A	Primary Tumor		stage iib	T3	Infiltrating duct carcinoma, NOS	102
362007af-e491-4ec7-898c-4af148fd5121	jhu-usc.edu_PAAD.HumanMethylation450.1.lvl-3.TCGA-FZ-5919-11A-02D-1744-05.gdc_hg38.txt	DNA Methylation	Methylation Beta Value	TCGA-PAAD	TCGA-FZ-5919	TCGA-FZ-5919-11A	Solid Tissue Normal		Normal	Normal	Normal	103
0da6c0ad-b681-4692-8044-0254f4d86429	jhu-usc.edu_PAAD.HumanMethylation450.4.lvl-3.TCGA-IB-8126-01A-11D-2399-05.gdc_hg38.txt	DNA Methylation	Methylation Beta Value	TCGA-PAAD	TCGA-IB-8126	TCGA-IB-8126-01A	Primary Tumor		stage iii	T4	Infiltrating duct carcinoma, NOS	104
1501787a-82a3-4c70-b0ff-456616df6e62	jhu-usc.edu_PAAD.HumanMethylation450.2.lvl-3.TCGA-HZ-7289-01A-11D-2157-05.gdc_hg38.txt	DNA Methylation	Methylation Beta Value	TCGA-PAAD	TCGA-HZ-7289	TCGA-HZ-7289-01A	Primary Tumor		stage iib	T3	Adenocarcinoma, NOS	105
9f9c1766-974b-4dd1-946b-a8208b9b19bd	jhu-usc.edu_PAAD.HumanMethylation450.10.lvl-3.TCGA-3A-A9IC-01A-11D-A38H-05.gdc_hg38.txt	DNA Methylation	Methylation Beta Value	TCGA-PAAD	TCGA-3A-A9IC	TCGA-3A-A9IC-01A	Primary Tumor		stage iib	T3	Infiltrating duct carcinoma, NOS	106
d0ea7d9e-2738-4a81-aa52-73e591616024	jhu-usc.edu_PAAD.HumanMethylation450.8.lvl-3.TCGA-HZ-A77Q-01A-11D-A368-05.gdc_hg38.txt	DNA Methylation	Methylation Beta Value	TCGA-PAAD	TCGA-HZ-A77Q	TCGA-HZ-A77Q-01A	Primary Tumor		stage iib	T3	Adenocarcinoma, NOS	107
7d57c24f-a1ae-4f40-aad7-a57fc45c46cf	jhu-usc.edu_PAAD.HumanMethylation450.12.lvl-3.TCGA-FB-AAPU-01A-31D-A40Y-05.gdc_hg38.txt	DNA Methylation	Methylation Beta Value	TCGA-PAAD	TCGA-FB-AAPU	TCGA-FB-AAPU-01A	Primary Tumor		stage iia	T3	Infiltrating duct carcinoma, NOS	108
dcad0c33-e09c-4cb0-80e9-53ad6d318cd3	jhu-usc.edu_PAAD.HumanMethylation450.11.lvl-3.TCGA-2L-AAQI-01A-12D-A398-05.gdc_hg38.txt	DNA Methylation	Methylation Beta Value	TCGA-PAAD	TCGA-2L-AAQI	TCGA-2L-AAQI-01A	Primary Tumor		stage iib	T3	Infiltrating duct carcinoma, NOS	109
19ef83cf-0cde-4450-b056-42bbab3e9395	jhu-usc.edu_PAAD.HumanMethylation450.5.lvl-3.TCGA-FB-A545-01A-11D-A26Q-05.gdc_hg38.txt	DNA Methylation	Methylation Beta Value	TCGA-PAAD	TCGA-FB-A545	TCGA-FB-A545-01A	Primary Tumor		stage iib	T3	Infiltrating duct carcinoma, NOS	110
940ca718-6ba7-40b4-90d6-9fec3b28f88b	jhu-usc.edu_PAAD.HumanMethylation450.5.lvl-3.TCGA-HZ-A49I-01A-12D-A26Q-05.gdc_hg38.txt	DNA Methylation	Methylation Beta Value	TCGA-PAAD	TCGA-HZ-A49I	TCGA-HZ-A49I-01A	Primary Tumor		stage iib	T3	Infiltrating duct carcinoma, NOS	111
060ba0cd-b098-4149-bff9-c16186bdb244	jhu-usc.edu_PAAD.HumanMethylation450.10.lvl-3.TCGA-3E-AAAY-01A-11D-A38H-05.gdc_hg38.txt	DNA Methylation	Methylation Beta Value	TCGA-PAAD	TCGA-3E-AAAY	TCGA-3E-AAAY-01A	Primary Tumor		stage iib	T3	Infiltrating duct carcinoma, NOS	112
46b1ffbb-691e-4791-8d22-9fc028282d02	jhu-usc.edu_PAAD.HumanMethylation450.5.lvl-3.TCGA-FB-A4P5-01A-11D-A26Q-05.gdc_hg38.txt	DNA Methylation	Methylation Beta Value	TCGA-PAAD	TCGA-FB-A4P5	TCGA-FB-A4P5-01A	Primary Tumor		stage iib	T3	Infiltrating duct carcinoma, NOS	113
85ac2bb6-9e09-4435-a7ad-5bcd40b27a19	jhu-usc.edu_PAAD.HumanMethylation450.8.lvl-3.TCGA-IB-A7LX-01A-12D-A368-05.gdc_hg38.txt	DNA Methylation	Methylation Beta Value	TCGA-PAAD	TCGA-IB-A7LX	TCGA-IB-A7LX-01A	Primary Tumor		stage iib	T3	Infiltrating duct carcinoma, NOS	114
ed64e32d-d92a-48fa-ba8d-cd838de9ef3c	jhu-usc.edu_PAAD.HumanMethylation450.5.lvl-3.TCGA-HV-A5A3-01A-11D-A26Q-05.gdc_hg38.txt	DNA Methylation	Methylation Beta Value	TCGA-PAAD	TCGA-HV-A5A3	TCGA-HV-A5A3-01A	Primary Tumor		stage iia	T3	Infiltrating duct carcinoma, NOS	115
a50346f0-5dc1-4e21-ad9f-4e67228b2eb5	jhu-usc.edu_PAAD.HumanMethylation450.4.lvl-3.TCGA-IB-8127-01A-11D-2399-05.gdc_hg38.txt	DNA Methylation	Methylation Beta Value	TCGA-PAAD	TCGA-IB-8127	TCGA-IB-8127-01A	Primary Tumor		stage iib	T3	Infiltrating duct carcinoma, NOS	116
6f8acf7e-bbe6-41bd-ace5-591e8d4b5259	jhu-usc.edu_PAAD.HumanMethylation450.8.lvl-3.TCGA-XN-A8T3-01A-11D-A368-05.gdc_hg38.txt	DNA Methylation	Methylation Beta Value	TCGA-PAAD	TCGA-XN-A8T3	TCGA-XN-A8T3-01A	Primary Tumor		stage ib	T2	Infiltrating duct carcinoma, NOS	117
56a50907-b47b-4c81-9c7c-94fe4791b9c1	jhu-usc.edu_PAAD.HumanMethylation450.10.lvl-3.TCGA-IB-AAUS-01A-12D-A38H-05.gdc_hg38.txt	DNA Methylation	Methylation Beta Value	TCGA-PAAD	TCGA-IB-AAUS	TCGA-IB-AAUS-01A	Primary Tumor		stage iib	T3	Infiltrating duct carcinoma, NOS	118
78eb733b-a0b6-4f81-bef4-a009e25a278c	jhu-usc.edu_PAAD.HumanMethylation450.10.lvl-3.TCGA-3A-A9IO-01A-11D-A38H-05.gdc_hg38.txt	DNA Methylation	Methylation Beta Value	TCGA-PAAD	TCGA-3A-A9IO	TCGA-3A-A9IO-01A	Primary Tumor		not reported	TX	Neuroendocrine carcinoma, NOS	119
46c0ac78-c7a5-4234-b9a7-12cf6885affb	jhu-usc.edu_PAAD.HumanMethylation450.11.lvl-3.TCGA-FB-AAPS-01A-12D-A398-05.gdc_hg38.txt	DNA Methylation	Methylation Beta Value	TCGA-PAAD	TCGA-FB-AAPS	TCGA-FB-AAPS-01A	Primary Tumor		stage iib	T2	Infiltrating duct carcinoma, NOS	120
b498a351-ce6e-40bb-bbb1-d66eb20a27a3	jhu-usc.edu_PAAD.HumanMethylation450.12.lvl-3.TCGA-3A-A9IV-01A-11D-A40Y-05.gdc_hg38.txt	DNA Methylation	Methylation Beta Value	TCGA-PAAD	TCGA-3A-A9IV	TCGA-3A-A9IV-01A	Primary Tumor		stage ib	T2	Neuroendocrine carcinoma, NOS	121
e7a626e5-01da-42b2-8df8-71033ac27618	jhu-usc.edu_PAAD.HumanMethylation450.3.lvl-3.TCGA-IB-7891-01A-11D-2202-05.gdc_hg38.txt	DNA Methylation	Methylation Beta Value	TCGA-PAAD	TCGA-IB-7891	TCGA-IB-7891-01A	Primary Tumor		stage iib	T3	Infiltrating duct carcinoma, NOS	122
c3f9db75-f3b6-44c7-ad01-faff2ddb8983	jhu-usc.edu_PAAD.HumanMethylation450.8.lvl-3.TCGA-S4-A8RP-01A-11D-A368-05.gdc_hg38.txt	DNA Methylation	Methylation Beta Value	TCGA-PAAD	TCGA-S4-A8RP	TCGA-S4-A8RP-01A	Primary Tumor		stage iib	T3	Infiltrating duct carcinoma, NOS	123
40fd131e-7d2a-4b62-858f-3df20332e67e	jhu-usc.edu_PAAD.HumanMethylation450.8.lvl-3.TCGA-XN-A8T5-01A-12D-A368-05.gdc_hg38.txt	DNA Methylation	Methylation Beta Value	TCGA-PAAD	TCGA-XN-A8T5	TCGA-XN-A8T5-01A	Primary Tumor		stage ib	T2	Infiltrating duct carcinoma, NOS	124
75d6fc23-de59-467d-bef4-aab872a5dcb9	jhu-usc.edu_PAAD.HumanMethylation450.2.lvl-3.TCGA-IB-7888-01A-11D-2157-05.gdc_hg38.txt	DNA Methylation	Methylation Beta Value	TCGA-PAAD	TCGA-IB-7888	TCGA-IB-7888-01A	Primary Tumor		stage iia	T3	Infiltrating duct carcinoma, NOS	125
2b344b11-c72a-49c5-9be7-f8ba1734a07d	jhu-usc.edu_PAAD.HumanMethylation450.6.lvl-3.TCGA-IB-A5SP-01A-11D-A32S-05.gdc_hg38.txt	DNA Methylation	Methylation Beta Value	TCGA-PAAD	TCGA-IB-A5SP	TCGA-IB-A5SP-01A	Primary Tumor		stage iia	T3	Infiltrating duct carcinoma, NOS	126
1403d21a-1237-4099-8b85-76366bc772bd	jhu-usc.edu_PAAD.HumanMethylation450.6.lvl-3.TCGA-OE-A75W-01A-12D-A32S-05.gdc_hg38.txt	DNA Methylation	Methylation Beta Value	TCGA-PAAD	TCGA-OE-A75W	TCGA-OE-A75W-01A	Primary Tumor		stage iia	T3	Infiltrating duct carcinoma, NOS	127
862ea754-1b86-46f3-8279-e25a49109fe9	jhu-usc.edu_PAAD.HumanMethylation450.5.lvl-3.TCGA-HZ-A4BH-01A-11D-A26Q-05.gdc_hg38.txt	DNA Methylation	Methylation Beta Value	TCGA-PAAD	TCGA-HZ-A4BH	TCGA-HZ-A4BH-01A	Primary Tumor		stage iib	T3	Infiltrating duct carcinoma, NOS	128
4454cd4a-4795-461f-9731-06a00e91c4f8	jhu-usc.edu_PAAD.HumanMethylation450.11.lvl-3.TCGA-3A-A9IU-01A-11D-A398-05.gdc_hg38.txt	DNA Methylation	Methylation Beta Value	TCGA-PAAD	TCGA-3A-A9IU	TCGA-3A-A9IU-01A	Primary Tumor		stage iib	T3	Infiltrating duct carcinoma, NOS	129
e374d5a6-6b1a-4abb-bc41-a89699df9abd	jhu-usc.edu_PAAD.HumanMethylation450.5.lvl-3.TCGA-F2-A44G-01A-11D-A26Q-05.gdc_hg38.txt	DNA Methylation	Methylation Beta Value	TCGA-PAAD	TCGA-F2-A44G	TCGA-F2-A44G-01A	Primary Tumor		stage iib	T3	Adenocarcinoma, NOS	130
11046b4a-c216-484b-a1ad-40dbd7bb3a79	jhu-usc.edu_PAAD.HumanMethylation450.2.lvl-3.TCGA-IB-7886-01A-11D-2157-05.gdc_hg38.txt	DNA Methylation	Methylation Beta Value	TCGA-PAAD	TCGA-IB-7886	TCGA-IB-7886-01A	Primary Tumor		stage iib	T3	Infiltrating duct carcinoma, NOS	131
eaa529ee-30da-4276-a412-f48275878111	jhu-usc.edu_PAAD.HumanMethylation450.6.lvl-3.TCGA-Q3-A5QY-01A-12D-A32S-05.gdc_hg38.txt	DNA Methylation	Methylation Beta Value	TCGA-PAAD	TCGA-Q3-A5QY	TCGA-Q3-A5QY-01A	Primary Tumor		stage iib	T3	Infiltrating duct carcinoma, NOS	132
aaf76706-6b14-4e7d-a9b3-7bdb49a423c7	jhu-usc.edu_PAAD.HumanMethylation450.6.lvl-3.TCGA-US-A779-01A-11D-A32S-05.gdc_hg38.txt	DNA Methylation	Methylation Beta Value	TCGA-PAAD	TCGA-US-A779	TCGA-US-A779-01A	Primary Tumor		stage iib	T3	Infiltrating duct carcinoma, NOS	133
b463f92a-82dd-4578-8a9d-6d4f4190fc37	jhu-usc.edu_PAAD.HumanMethylation450.7.lvl-3.TCGA-HV-A7OL-01A-11D-A33U-05.gdc_hg38.txt	DNA Methylation	Methylation Beta Value	TCGA-PAAD	TCGA-HV-A7OL	TCGA-HV-A7OL-01A	Primary Tumor		stage iia	T3	Infiltrating duct carcinoma, NOS	134
50a5c320-e860-45c5-bd4a-ac8620e1b85b	jhu-usc.edu_PAAD.HumanMethylation450.4.lvl-3.TCGA-HZ-8637-01A-11D-2399-05.gdc_hg38.txt	DNA Methylation	Methylation Beta Value	TCGA-PAAD	TCGA-HZ-8637	TCGA-HZ-8637-01A	Primary Tumor		stage iib	T3	Infiltrating duct carcinoma, NOS	135
c831314f-534a-4eed-9fe9-0882c5f5cf7f	jhu-usc.edu_PAAD.HumanMethylation450.2.lvl-3.TCGA-IB-7647-01A-11D-2157-05.gdc_hg38.txt	DNA Methylation	Methylation Beta Value	TCGA-PAAD	TCGA-IB-7647	TCGA-IB-7647-01A	Primary Tumor		stage iib	T3	Infiltrating duct carcinoma, NOS	136
aceddba2-93d2-4ae8-9823-4c142a2001c6	jhu-usc.edu_PAAD.HumanMethylation450.3.lvl-3.TCGA-IB-7645-01A-22D-2202-05.gdc_hg38.txt	DNA Methylation	Methylation Beta Value	TCGA-PAAD	TCGA-IB-7645	TCGA-IB-7645-01A	Primary Tumor		stage iib	T3	Infiltrating duct carcinoma, NOS	137
3718b942-93c4-4ad9-877d-96f39f2b658e	jhu-usc.edu_PAAD.HumanMethylation450.9.lvl-3.TCGA-IB-AAUU-01A-11D-A378-05.gdc_hg38.txt	DNA Methylation	Methylation Beta Value	TCGA-PAAD	TCGA-IB-AAUU	TCGA-IB-AAUU-01A	Primary Tumor		stage iib	T3	Infiltrating duct carcinoma, NOS	138
b4042a99-6a06-4977-98b7-3ea7771d2e73	jhu-usc.edu_PAAD.HumanMethylation450.11.lvl-3.TCGA-XD-AAUL-01A-21D-A398-05.gdc_hg38.txt	DNA Methylation	Methylation Beta Value	TCGA-PAAD	TCGA-XD-AAUL	TCGA-XD-AAUL-01A	Primary Tumor		stage iia	T3	Infiltrating duct carcinoma, NOS	139
10741c8b-ce55-41d8-9c94-5c32b27a0157	jhu-usc.edu_PAAD.HumanMethylation450.11.lvl-3.TCGA-HV-AA8X-01A-11D-A398-05.gdc_hg38.txt	DNA Methylation	Methylation Beta Value	TCGA-PAAD	TCGA-HV-AA8X	TCGA-HV-AA8X-01A	Primary Tumor		stage iib	T2	Infiltrating duct carcinoma, NOS	140
b090d7c8-d634-493d-a332-ff3f123a95c0	jhu-usc.edu_PAAD.HumanMethylation450.9.lvl-3.TCGA-S4-A8RM-01A-11D-A378-05.gdc_hg38.txt	DNA Methylation	Methylation Beta Value	TCGA-PAAD	TCGA-S4-A8RM	TCGA-S4-A8RM-01A	Primary Tumor		stage iib	T3	Infiltrating duct carcinoma, NOS	141
601484f6-01cd-47f3-9507-8969e1a91cca	jhu-usc.edu_PAAD.HumanMethylation450.2.lvl-3.TCGA-HZ-7924-01A-11D-2157-05.gdc_hg38.txt	DNA Methylation	Methylation Beta Value	TCGA-PAAD	TCGA-HZ-7924	TCGA-HZ-7924-01A	Primary Tumor		stage iia	T3	Infiltrating duct carcinoma, NOS	142
5eb69167-a55a-4f0c-80ce-4c18e6114568	jhu-usc.edu_PAAD.HumanMethylation450.2.lvl-3.TCGA-F2-7273-01A-11D-2157-05.gdc_hg38.txt	DNA Methylation	Methylation Beta Value	TCGA-PAAD	TCGA-F2-7273	TCGA-F2-7273-01A	Primary Tumor		stage iib	T3	Adenocarcinoma, NOS	143
69578735-3f1c-4abd-9c2c-43d7d50da96a	jhu-usc.edu_PAAD.HumanMethylation450.11.lvl-3.TCGA-3A-A9IB-01A-21D-A398-05.gdc_hg38.txt	DNA Methylation	Methylation Beta Value	TCGA-PAAD	TCGA-3A-A9IB	TCGA-3A-A9IB-01A	Primary Tumor		stage iib	T3	Infiltrating duct carcinoma, NOS	144
d0932853-a954-43f8-bfab-325fc0d8ac60	jhu-usc.edu_PAAD.HumanMethylation450.5.lvl-3.TCGA-HV-A5A5-01A-11D-A26Q-05.gdc_hg38.txt	DNA Methylation	Methylation Beta Value	TCGA-PAAD	TCGA-HV-A5A5	TCGA-HV-A5A5-01A	Primary Tumor		stage iib	T3	Infiltrating duct carcinoma, NOS	145
cfa2a650-853a-444d-a8ae-2bc8b2c65bf2	jhu-usc.edu_PAAD.HumanMethylation450.2.lvl-3.TCGA-IB-7646-01A-11D-2157-05.gdc_hg38.txt	DNA Methylation	Methylation Beta Value	TCGA-PAAD	TCGA-IB-7646	TCGA-IB-7646-01A	Primary Tumor		stage iib	T3	Infiltrating duct carcinoma, NOS	146
b09bfadb-7a76-490d-a32b-d9476ad831a8	jhu-usc.edu_PAAD.HumanMethylation450.6.lvl-3.TCGA-PZ-A5RE-01A-11D-A32S-05.gdc_hg38.txt	DNA Methylation	Methylation Beta Value	TCGA-PAAD	TCGA-PZ-A5RE	TCGA-PZ-A5RE-01A	Primary Tumor		stage iib	T3	Infiltrating duct carcinoma, NOS	147
9dbcf008-10ab-4094-abba-8b1e8a771b4e	jhu-usc.edu_PAAD.HumanMethylation450.5.lvl-3.TCGA-HV-A5A4-01A-11D-A26Q-05.gdc_hg38.txt	DNA Methylation	Methylation Beta Value	TCGA-PAAD	TCGA-HV-A5A4	TCGA-HV-A5A4-01A	Primary Tumor		stage iia	T3	Infiltrating duct carcinoma, NOS	148
f7bc8d22-7959-415b-83dc-04f595e966b3	jhu-usc.edu_PAAD.HumanMethylation450.12.lvl-3.TCGA-2J-AABH-01A-21D-A40Y-05.gdc_hg38.txt	DNA Methylation	Methylation Beta Value	TCGA-PAAD	TCGA-2J-AABH	TCGA-2J-AABH-01A	Primary Tumor		stage iia	T3	Adenocarcinoma, NOS	149
e289826c-551d-4b20-b71d-bfaaee9a1b02	jhu-usc.edu_PAAD.HumanMethylation450.9.lvl-3.TCGA-IB-AAUT-01A-11D-A378-05.gdc_hg38.txt	DNA Methylation	Methylation Beta Value	TCGA-PAAD	TCGA-IB-AAUT	TCGA-IB-AAUT-01A	Primary Tumor		stage iib	T2	Mucinous adenocarcinoma	150
a86e6854-c63c-4cca-8ad2-5a5b970022b1	jhu-usc.edu_PAAD.HumanMethylation450.9.lvl-3.TCGA-HZ-A8P1-01A-11D-A378-05.gdc_hg38.txt	DNA Methylation	Methylation Beta Value	TCGA-PAAD	TCGA-HZ-A8P1	TCGA-HZ-A8P1-01A	Primary Tumor		stage ib	T2	Infiltrating duct carcinoma, NOS	151
7cb798a7-78c6-4b65-bf13-cf4f098c4144	jhu-usc.edu_PAAD.HumanMethylation450.12.lvl-3.TCGA-2J-AABE-01A-12D-A40Y-05.gdc_hg38.txt	DNA Methylation	Methylation Beta Value	TCGA-PAAD	TCGA-2J-AABE	TCGA-2J-AABE-01A	Primary Tumor		stage iia	T3	Infiltrating duct carcinoma, NOS	152
e3c75ad1-6367-4376-ad8b-5c04ad2334b7	jhu-usc.edu_PAAD.HumanMethylation450.10.lvl-3.TCGA-3A-A9IL-01A-11D-A38H-05.gdc_hg38.txt	DNA Methylation	Methylation Beta Value	TCGA-PAAD	TCGA-3A-A9IL	TCGA-3A-A9IL-01A	Primary Tumor		stage i	T1	Neuroendocrine carcinoma, NOS	153
9a8870be-7138-48cd-be71-8a922a61fa34	jhu-usc.edu_PAAD.HumanMethylation450.12.lvl-3.TCGA-FB-AAQ6-01A-11D-A40Y-05.gdc_hg38.txt	DNA Methylation	Methylation Beta Value	TCGA-PAAD	TCGA-FB-AAQ6	TCGA-FB-AAQ6-01A	Primary Tumor		stage ia	T1	Infiltrating duct carcinoma, NOS	154
eaf3bcfa-4520-4873-b39f-5d92bdeff419	jhu-usc.edu_PAAD.HumanMethylation450.2.lvl-3.TCGA-IB-7887-01A-11D-2157-05.gdc_hg38.txt	DNA Methylation	Methylation Beta Value	TCGA-PAAD	TCGA-IB-7887	TCGA-IB-7887-01A	Primary Tumor		stage iib	T3	Infiltrating duct carcinoma, NOS	155
cb66cbe8-071b-4721-816c-9fe6b7414c65	jhu-usc.edu_PAAD.HumanMethylation450.11.lvl-3.TCGA-2L-AAQJ-01A-12D-A398-05.gdc_hg38.txt	DNA Methylation	Methylation Beta Value	TCGA-PAAD	TCGA-2L-AAQJ	TCGA-2L-AAQJ-01A	Primary Tumor		stage iii	T4	Infiltrating duct carcinoma, NOS	156
6f8b689c-44ba-4362-adb9-018485e628be	jhu-usc.edu_PAAD.HumanMethylation450.11.lvl-3.TCGA-RB-AA9M-01A-11D-A398-05.gdc_hg38.txt	DNA Methylation	Methylation Beta Value	TCGA-PAAD	TCGA-RB-AA9M	TCGA-RB-AA9M-01A	Primary Tumor		stage iib	T1	Infiltrating duct carcinoma, NOS	157
6217b838-2b53-406b-ba02-402422b00a40	jhu-usc.edu_PAAD.HumanMethylation450.1.lvl-3.TCGA-FZ-5919-01A-11D-1744-05.gdc_hg38.txt	DNA Methylation	Methylation Beta Value	TCGA-PAAD	TCGA-FZ-5919	TCGA-FZ-5919-01A	Primary Tumor		stage iib	T3	Infiltrating duct carcinoma, NOS	158
c48c9f3c-95eb-4bfe-9f22-664eb464355d	jhu-usc.edu_PAAD.HumanMethylation450.12.lvl-3.TCGA-FB-AAQ1-01A-12D-A40Y-05.gdc_hg38.txt	DNA Methylation	Methylation Beta Value	TCGA-PAAD	TCGA-FB-AAQ1	TCGA-FB-AAQ1-01A	Primary Tumor		stage iib	T3	Infiltrating duct carcinoma, NOS	159
6502ad08-b5ee-4838-9e0b-bcaaf534748f	jhu-usc.edu_PAAD.HumanMethylation450.6.lvl-3.TCGA-US-A77E-01A-11D-A32S-05.gdc_hg38.txt	DNA Methylation	Methylation Beta Value	TCGA-PAAD	TCGA-US-A77E	TCGA-US-A77E-01A	Primary Tumor		stage iib	T3	Adenocarcinoma, NOS	160
90a0ad54-4c0c-436e-b691-58c85a63e273	jhu-usc.edu_PAAD.HumanMethylation450.2.lvl-3.TCGA-IB-7652-01A-11D-2157-05.gdc_hg38.txt	DNA Methylation	Methylation Beta Value	TCGA-PAAD	TCGA-IB-7652	TCGA-IB-7652-01A	Primary Tumor		stage iib	T3	Infiltrating duct carcinoma, NOS	161
eea03ca7-38df-4c15-8208-c87e8ade4ee5	jhu-usc.edu_PAAD.HumanMethylation450.12.lvl-3.TCGA-2J-AAB8-01A-12D-A40Y-05.gdc_hg38.txt	DNA Methylation	Methylation Beta Value	TCGA-PAAD	TCGA-2J-AAB8	TCGA-2J-AAB8-01A	Primary Tumor		stage iib	T3	Infiltrating duct carcinoma, NOS	162
be1bbaec-84a2-4929-b07b-9dc231b4e266	jhu-usc.edu_PAAD.HumanMethylation450.5.lvl-3.TCGA-HZ-A49G-01A-11D-A26Q-05.gdc_hg38.txt	DNA Methylation	Methylation Beta Value	TCGA-PAAD	TCGA-HZ-A49G	TCGA-HZ-A49G-01A	Primary Tumor		stage iib	T2	Infiltrating duct carcinoma, NOS	163
758bf3c9-7918-4537-a602-d79dea508a09	jhu-usc.edu_PAAD.HumanMethylation450.6.lvl-3.TCGA-IB-A5SQ-01A-11D-A32S-05.gdc_hg38.txt	DNA Methylation	Methylation Beta Value	TCGA-PAAD	TCGA-IB-A5SQ	TCGA-IB-A5SQ-01A	Primary Tumor		stage ib	T2	Infiltrating duct carcinoma, NOS	164
1a80e08e-5283-451f-9c2d-1bb09b9deeae	jhu-usc.edu_PAAD.HumanMethylation450.3.lvl-3.TCGA-IB-7897-01A-21D-2202-05.gdc_hg38.txt	DNA Methylation	Methylation Beta Value	TCGA-PAAD	TCGA-IB-7897	TCGA-IB-7897-01A	Primary Tumor		stage iib	T3	Infiltrating duct carcinoma, NOS	165
c1fca9f6-9c1a-46f2-80fa-7d187bf40234	jhu-usc.edu_PAAD.HumanMethylation450.6.lvl-3.TCGA-IB-A5SO-01A-11D-A32S-05.gdc_hg38.txt	DNA Methylation	Methylation Beta Value	TCGA-PAAD	TCGA-IB-A5SO	TCGA-IB-A5SO-01A	Primary Tumor		stage iib	T3	Infiltrating duct carcinoma, NOS	166
e2a083bf-7097-4cea-9910-c7fc15289c5a	jhu-usc.edu_PAAD.HumanMethylation450.6.lvl-3.TCGA-IB-A5SS-01A-11D-A32S-05.gdc_hg38.txt	DNA Methylation	Methylation Beta Value	TCGA-PAAD	TCGA-IB-A5SS	TCGA-IB-A5SS-01A	Primary Tumor		stage iib	T3	Infiltrating duct carcinoma, NOS	167
0c4f0764-bc8c-48f7-a78e-9bbae7d953d6	jhu-usc.edu_PAAD.HumanMethylation450.3.lvl-3.TCGA-IB-7890-01A-12D-2202-05.gdc_hg38.txt	DNA Methylation	Methylation Beta Value	TCGA-PAAD	TCGA-IB-7890	TCGA-IB-7890-01A	Primary Tumor		stage ib	T2	Infiltrating duct carcinoma, NOS	168
1d25dd0c-62b0-4d42-85a2-d1e485606e98	jhu-usc.edu_PAAD.HumanMethylation450.3.lvl-3.TCGA-IB-7893-01A-11D-2202-05.gdc_hg38.txt	DNA Methylation	Methylation Beta Value	TCGA-PAAD	TCGA-IB-7893	TCGA-IB-7893-01A	Primary Tumor		stage iia	T3	Infiltrating duct carcinoma, NOS	169
e2410cfd-10fa-49d7-a122-806f2727b8bb	jhu-usc.edu_PAAD.HumanMethylation450.11.lvl-3.TCGA-2L-AAQE-01A-11D-A398-05.gdc_hg38.txt	DNA Methylation	Methylation Beta Value	TCGA-PAAD	TCGA-2L-AAQE	TCGA-2L-AAQE-01A	Primary Tumor		stage iib	T3	Infiltrating duct carcinoma, NOS	170
aea98103-728b-4788-82ab-7825a695157d	jhu-usc.edu_PAAD.HumanMethylation450.8.lvl-3.TCGA-HZ-A8P0-01A-11D-A368-05.gdc_hg38.txt	DNA Methylation	Methylation Beta Value	TCGA-PAAD	TCGA-HZ-A8P0	TCGA-HZ-A8P0-01A	Primary Tumor		stage iib	T3	Infiltrating duct carcinoma, NOS	171
a3af0583-3965-41b5-a641-59bf8d4badad	jhu-usc.edu_PAAD.HumanMethylation450.8.lvl-3.TCGA-YB-A89D-11A-11D-A368-05.gdc_hg38.txt	DNA Methylation	Methylation Beta Value	TCGA-PAAD	TCGA-YB-A89D	TCGA-YB-A89D-11A	Solid Tissue Normal		Normal	Normal	Normal	172
ae85cb5b-8ebb-4248-8d5e-e8b59408c6cc	jhu-usc.edu_PAAD.HumanMethylation450.6.lvl-3.TCGA-FB-A78T-01A-12D-A32S-05.gdc_hg38.txt	DNA Methylation	Methylation Beta Value	TCGA-PAAD	TCGA-FB-A78T	TCGA-FB-A78T-01A	Primary Tumor		stage iib	T3	Infiltrating duct carcinoma, NOS	173
07e4a9fd-f935-48c9-b356-8481d1e18651	jhu-usc.edu_PAAD.HumanMethylation450.4.lvl-3.TCGA-HZ-8638-01A-11D-2399-05.gdc_hg38.txt	DNA Methylation	Methylation Beta Value	TCGA-PAAD	TCGA-HZ-8638	TCGA-HZ-8638-01A	Primary Tumor		stage ia	T1	Mucinous adenocarcinoma	174
eb1996f2-3ad5-4932-abdf-aa6210385eb4	jhu-usc.edu_PAAD.HumanMethylation450.12.lvl-3.TCGA-2J-AABI-01A-12D-A40Y-05.gdc_hg38.txt	DNA Methylation	Methylation Beta Value	TCGA-PAAD	TCGA-2J-AABI	TCGA-2J-AABI-01A	Primary Tumor		stage iia	T3	Adenocarcinoma, NOS	175
ee8089bd-7ffb-44ba-8721-7a11166e7fd7	jhu-usc.edu_PAAD.HumanMethylation450.7.lvl-3.TCGA-US-A776-01A-13D-A33U-05.gdc_hg38.txt	DNA Methylation	Methylation Beta Value	TCGA-PAAD	TCGA-US-A776	TCGA-US-A776-01A	Primary Tumor		stage iia	T3	Mucinous adenocarcinoma	176
de23ea42-e052-4152-8cbd-89b231126e77	jhu-usc.edu_PAAD.HumanMethylation450.2.lvl-3.TCGA-IB-7654-01A-11D-2157-05.gdc_hg38.txt	DNA Methylation	Methylation Beta Value	TCGA-PAAD	TCGA-IB-7654	TCGA-IB-7654-01A	Primary Tumor		stage iib	T2	Infiltrating duct carcinoma, NOS	177
d55933e1-8794-462e-8e99-d85bc6be1aca	jhu-usc.edu_PAAD.HumanMethylation450.4.lvl-3.TCGA-HZ-8315-01A-11D-2399-05.gdc_hg38.txt	DNA Methylation	Methylation Beta Value	TCGA-PAAD	TCGA-HZ-8315	TCGA-HZ-8315-01A	Primary Tumor		stage iia	T3	Infiltrating duct carcinoma, NOS	178
143e1ac3-a9bb-4c2a-9f39-a5f0f7c80e52	jhu-usc.edu_PAAD.HumanMethylation450.2.lvl-3.TCGA-HZ-7919-01A-11D-2157-05.gdc_hg38.txt	DNA Methylation	Methylation Beta Value	TCGA-PAAD	TCGA-HZ-7919	TCGA-HZ-7919-01A	Primary Tumor		stage iib	T3	Infiltrating duct carcinoma, NOS	179
03b61430-bf6f-4cc7-b524-943abbbffe39	jhu-usc.edu_PAAD.HumanMethylation450.5.lvl-3.TCGA-HV-A5A6-01A-11D-A26Q-05.gdc_hg38.txt	DNA Methylation	Methylation Beta Value	TCGA-PAAD	TCGA-HV-A5A6	TCGA-HV-A5A6-01A	Primary Tumor		stage iib	T3	Infiltrating duct carcinoma, NOS	180
02979dd5-932f-42a1-97bd-89719c3583ed	jhu-usc.edu_PAAD.HumanMethylation450.9.lvl-3.TCGA-IB-AAUP-01A-11D-A378-05.gdc_hg38.txt	DNA Methylation	Methylation Beta Value	TCGA-PAAD	TCGA-IB-AAUP	TCGA-IB-AAUP-01A	Primary Tumor		stage iib	T3	Infiltrating duct carcinoma, NOS	181
8a0cfc8c-c6be-473e-9b62-72c0c07f8b26	jhu-usc.edu_PAAD.HumanMethylation450.2.lvl-3.TCGA-HZ-7922-01A-11D-2157-05.gdc_hg38.txt	DNA Methylation	Methylation Beta Value	TCGA-PAAD	TCGA-HZ-7922	TCGA-HZ-7922-01A	Primary Tumor		stage iib	T3	Infiltrating duct carcinoma, NOS	182
83bdc247-ac7b-4efb-b463-ac47bed2d7c6	jhu-usc.edu_PAAD.HumanMethylation450.1.lvl-3.TCGA-FZ-5920-11A-01D-1744-05.gdc_hg38.txt	DNA Methylation	Methylation Beta Value	TCGA-PAAD	TCGA-FZ-5920	TCGA-FZ-5920-11A	Solid Tissue Normal		Normal	Normal	Normal	183
eb046de3-26a3-4f48-ba53-9916b9e7da54	jhu-usc.edu_PAAD.HumanMethylation450.3.lvl-3.TCGA-HZ-7920-01A-11D-2202-05.gdc_hg38.txt	DNA Methylation	Methylation Beta Value	TCGA-PAAD	TCGA-HZ-7920	TCGA-HZ-7920-01A	Primary Tumor		stage ib	T2	Infiltrating duct carcinoma, NOS	184
a43d80a4-d77b-4a07-b868-03cbfc8776a5	jhu-usc.edu_PAAD.HumanMethylation450.12.lvl-3.TCGA-FB-AAQ3-01A-11D-A40Y-05.gdc_hg38.txt	DNA Methylation	Methylation Beta Value	TCGA-PAAD	TCGA-FB-AAQ3	TCGA-FB-AAQ3-01A	Primary Tumor		stage iib	T3	Infiltrating duct carcinoma, NOS	185
36968f47-6e44-4de6-9b04-1914def4ca7c	jhu-usc.edu_PAAD.HumanMethylation450.2.lvl-3.TCGA-F2-7276-01A-11D-2157-05.gdc_hg38.txt	DNA Methylation	Methylation Beta Value	TCGA-PAAD	TCGA-F2-7276	TCGA-F2-7276-01A	Primary Tumor		stage iib	T3	Adenocarcinoma, NOS	186
4583d105-e30d-41fb-955b-aaa36c81e495	jhu-usc.edu_PAAD.HumanMethylation450.12.lvl-3.TCGA-HZ-A9TJ-06A-11D-A40Y-05.gdc_hg38.txt	DNA Methylation	Methylation Beta Value	TCGA-PAAD	TCGA-HZ-A9TJ	TCGA-HZ-A9TJ-06A	Metastatic		Normal	Normal	Normal	187
c0569b79-e46c-41d9-96a1-5d3a8b14e0fc	jhu-usc.edu_PAAD.HumanMethylation450.10.lvl-3.TCGA-IB-AAUW-01A-12D-A38H-05.gdc_hg38.txt	DNA Methylation	Methylation Beta Value	TCGA-PAAD	TCGA-IB-AAUW	TCGA-IB-AAUW-01A	Primary Tumor		stage iib	T3	Infiltrating duct carcinoma, NOS	188
7cf02db2-d64f-4b99-a08c-ad8c337181ee	jhu-usc.edu_PAAD.HumanMethylation450.3.lvl-3.TCGA-HZ-8002-01A-11D-2202-05.gdc_hg38.txt	DNA Methylation	Methylation Beta Value	TCGA-PAAD	TCGA-HZ-8002	TCGA-HZ-8002-01A	Primary Tumor		stage iib	T3	Infiltrating duct carcinoma, NOS	189
9847d2bd-35a4-4512-90e7-499c9ff1433c	jhu-usc.edu_PAAD.HumanMethylation450.6.lvl-3.TCGA-IB-A5ST-01A-11D-A32S-05.gdc_hg38.txt	DNA Methylation	Methylation Beta Value	TCGA-PAAD	TCGA-IB-A5ST	TCGA-IB-A5ST-01A	Primary Tumor		stage iib	T3	Infiltrating duct carcinoma, NOS	190
dc23e1eb-c9d7-4d0c-9851-0014e416d31c	jhu-usc.edu_PAAD.HumanMethylation450.2.lvl-3.TCGA-HZ-7925-01A-11D-2157-05.gdc_hg38.txt	DNA Methylation	Methylation Beta Value	TCGA-PAAD	TCGA-HZ-7925	TCGA-HZ-7925-01A	Primary Tumor		stage iib	T3	Infiltrating duct carcinoma, NOS	191
aa4d2fbb-cde8-4f6b-8318-26126dea8cfa	jhu-usc.edu_PAAD.HumanMethylation450.2.lvl-3.TCGA-HZ-7923-01A-12D-2157-05.gdc_hg38.txt	DNA Methylation	Methylation Beta Value	TCGA-PAAD	TCGA-HZ-7923	TCGA-HZ-7923-01A	Primary Tumor		stage iia	T3	Infiltrating duct carcinoma, NOS	192
2b545bbf-2798-4c04-b94d-aaceb7f70a45	jhu-usc.edu_PAAD.HumanMethylation450.12.lvl-3.TCGA-2J-AAB4-01A-12D-A40Y-05.gdc_hg38.txt	DNA Methylation	Methylation Beta Value	TCGA-PAAD	TCGA-2J-AAB4	TCGA-2J-AAB4-01A	Primary Tumor		stage iib	T2	Adenocarcinoma, NOS	193
c17dd47f-8620-468b-8d3b-10ee9e6582cf	jhu-usc.edu_PAAD.HumanMethylation450.1.lvl-3.TCGA-FZ-5926-11A-01D-1744-05.gdc_hg38.txt	DNA Methylation	Methylation Beta Value	TCGA-PAAD	TCGA-FZ-5926	TCGA-FZ-5926-11A	Solid Tissue Normal		Normal	Normal	Normal	194
ee1bb230-1417-4f53-b46f-acb1b2e1f2ff	jhu-usc.edu_PAAD.HumanMethylation450.9.lvl-3.TCGA-YH-A8SY-01A-11D-A378-05.gdc_hg38.txt	DNA Methylation	Methylation Beta Value	TCGA-PAAD	TCGA-YH-A8SY	TCGA-YH-A8SY-01A	Primary Tumor		not reported	T3	Adenocarcinoma, NOS	195
Comprehensive meta information of TCGA samples used in panel design.
